# Supplementary material for: Candida albicans Promotes the Antimicrobial Tolerance of Escherichia coli in a Cross-Kingdom Dual-Species Biofilm
Source: Microorganisms. 2022 Nov 3;10(11):2179. doi: 10.3390/microorganisms10112179 (PMC9696809; doi:10.3390/microorganisms10112179)
Supplement: Supplementary file 1 [file microorganisms-10-02179-s001.zip]

Archive with 1 entries (1 files):
- microorganisms-1965196-supplementary.pdf
